# Supplementary material for: Inferring direct regulatory targets from expression and genome location analyses: a comparison of transcription factor deletion and overexpression
Source: BMC Genomics. 2006 Aug 22;7:215. doi: 10.1186/1471-2164-7-215 (PMC1559704; doi:10.1186/1471-2164-7-215)
Supplement: Additional file 1 — Bound, regulated and bound+regulated genes at high activity.txt. Tab delimited text file listing the 200 bound genes, 250 regulated gene, and 44 bound and regulated genes determined at high activity and defined as described in the text. [file 1471-2164-7-215-S1.txt]

top 250 bound genes (see text of Tang et al for how ChIP pvalues for intergenic and ORF array features were used to define these genes)	top 250 induced transcripts	intersection
YBL011W	YAL003W	YBL030C
YBL030C	YAL005C	YBR182C
YBL034C	YAL038W	YCL018W
YBR082C	YAR035W	YCR061W
YBR111C	YBL013W	YDR156W
YBR157C	YBL029W	YDR158W
YBR163W	YBL030C	YDR309C
YBR182C	YBR033W	YEL009C
YBR240C	YBR068C	YER073W
YBR293W	YBR069C	YER091C
YCL016C	YBR078W	YER092W
YCL017C	YBR083W	YGL009C
YCL018W	YBR106W	YGL073W
YCL056C	YBR158W	YHL006C
YCR020C	YBR182C	YHR063C
YCR028C-A	YCL018W	YHR194W
YCR044C	YCL025C	YHR207C
YCR061W	YCR024C-A	YHR208W
YDL010W	YCR061W	YIR017C
YDL059C	YCR063W	YJL079C
YDL066W	YDL048C	YJR016C
YDL080C	YDL078C	YJR127C
YDL081C	YDR011W	YKL120W
YDL131W	YDR156W	YKL198C
YDL144C	YDR158W	YKR075C
YDL184C	YDR216W	YKR093W
YDL202W	YDR309C	YLL028W
YDR019C	YDR525W-A	YLR348C
YDR086C	YDR527W	YLR355C
YDR135C	YDR536W	YMR037C
YDR153C	YEL007W	YMR108W
YDR156W	YEL009C	YMR136W
YDR158W	YEL027W	YNL071W
YDR174W	YEL034W	YNL103W
YDR176W	YEL035C	YNL104C
YDR181C	YEL044W	YNL134C
YDR191W	YEL046C	YOL052C
YDR207C	YER001W	YOL155C
YDR214W	YER073W	YOR226C
YDR223W	YER088C	YOR316C
YDR253C	YER091C	YPL024W
YDR263C	YER092W	YPL026C
YDR273W	YER137C	YPL058C
YDR305C	YFL016C	YPR065W
YDR309C	YFL021W	
YDR382W	YFL022C	
YDR389W	YFR015C	
YEL002C	YFR017C
YEL009C	YFR032C-A
YEL016C	YFR033C
YEL017C-A	YFR034C
YEL032W	YFR035C
YEL047C	YGL008C
YEL072W	YGL009C
YER004W	YGL071W
YER017C	YGL073W
YER039C	YGL101W
YER042W	YGL125W
YER063W	YGL162W
YER069W	YGR021W
YER072W	YGR052W
YER073W	YGR067C
YER091C	YGR096W
YER092W	YGR180C
YER093C-A	YGR249W
YER116C	YHL006C
YER120W	YHR033W
YER149C	YHR062C
YER155C	YHR063C
YER173W	YHR193C
YER176W	YHR194W
YFL008W	YHR207C
YFL013C	YHR208W
YFL017C	YIL050W
YFL017W-A	YIL051C
YFL020C	YIL118W
YFR007W	YIL119C
YFR025C	YIR015W
YFR030W	YIR016W
YGL009C	YIR017C
YGL043W	YIR035C
YGL050W	YJL079C
YGL070C	YJL214W
YGL073W	YJL216C
YGL075C	YJR003C
YGL157W	YJR016C
YGL163C	YJR017C
YGL184C	YJR045C
YGL221C	YJR046W
YGR020C	YJR047C
YGR087C	YJR049C
YGR091W	YJR127C
YGR106C	YJR147W
YGR146C	YKL035W
YGR204W	YKL037W
YGR240C	YKL043W
YGR246C	YKL062W
YGR279C	YKL096W
YGR282C	YKL109W
YGR286C	YKL110C
YHL006C	YKL120W
YHL016C	YKL121W
YHL023C	YKL198C
YHR001W	YKL201C
YHR026W	YKR041W
YHR031C	YKR042W
YHR063C	YKR075C
YHR179W	YKR092C
YHR192W	YKR093W
YHR194W	YLL018C-A
YHR207C	YLL028W
YHR208W	YLL043W
YIL006W	YLL045C
YIL135C	YLR027C
YIR017C	YLR044C
YIR018W	YLR108C
YIR031C	YLR109W
YIR032C	YLR110C
YJL042W	YLR113W
YJL045W	YLR153C
YJL056C	YLR154C
YJL079C	YLR162W
YJL130C	YLR256W
YJL209W	YLR304C
YJR010W	YLR312W-A
YJR016C	YLR348C
YJR089W	YLR350W
YJR127C	YLR355C
YJR137C	YLR356W
YKL001C	YLR437C
YKL095W	YLR438W
YKL120W	YML091C
YKL160W	YMR016C
YKL197C	YMR017W
YKL198C	YMR037C
YKL216W	YMR038C
YKR069W	YMR042W
YKR071C	YMR043W
YKR072C	YMR068W
YKR075C	YMR069W
YKR093W	YMR070W
YLL028W	YMR071C
YLR035C	YMR107W
YLR058C	YMR108W
YLR092W	YMR135C
YLR134W	YMR136W
YLR205C	YMR251W-A
YLR231C	YMR290C
YLR303W	YMR291W
YLR307W	YNL055C
YLR329W	YNL071W
YLR343W	YNL103W
YLR348C	YNL104C
YLR355C	YNL134C
YLR377C	YNL178W
YML006C	YNL195C
YML052W	YNL230C
YML085C	YNL231C
YMR002W	YNL240C
YMR003W	YNL241C
YMR021C	YNR002C
YMR023C	YOL052C
YMR037C	YOL084W
YMR058W	YOL086C
YMR059W	YOL109W
YMR060C	YOL110W
YMR067C	YOL155C
YMR099C	YOR083W
YMR108W	YOR084W
YMR111C	YOR108W
YMR136W	YOR157C
YMR147W	YOR223W
YMR172W	YOR224C
YMR184W	YOR226C
YMR189W	YOR234C
YMR226C	YOR271C
YMR240C	YOR272W
YMR303C	YOR293W
YMR318C	YOR316C
YNL001W	YOR344C
YNL040W	YOR348C
YNL063W	YOR375C
YNL071W	YPL024W
YNL097C	YPL026C
YNL103W	YPL056C
YNL104C	YPL058C
YNL133C	YPL061W
YNL134C	YPL135W
YNL135C	YPL137C
YNL136W	YPL250C
YNL142W	YPR065W
YNL168C	YPR181C
YNL172W	YBL044W
YNL190W	YJL043W
YNL204C	YLR312C
YNL232W	YBL099W
YNR004W	YLR056W
YNR044W	YDR254W
YNR058W	YJL191W
YOL001W	YDR155C
YOL006C	
YOL012C	
YOL031C	
YOL034W	
YOL052C	
YOL054W	
YOL055C	
YOL078W
YOL142W
YOL155C
YOR062C
YOR071C
YOR073W
YOR077W
YOR129C
YOR130C
YOR140W
YOR155C
YOR186W
YOR201C
YOR222W
YOR226C
YOR257W
YOR269W
YOR280C
YOR298W
YOR316C
YOR355W
YOR382W
YPL024W
YPL026C
YPL036W
YPL048W
YPL058C
YPL064C
YPL098C
YPL218W
YPL258C
YPL274W
YPR001W
YPR002W
YPR006C
YPR065W
YPR071W
YPR075C
YPR122W
YPR167C
YPR192W
YPR200C
YPR201W
